# Supplementary material for: Sex-Specific Changes in Cardiac Function and Electrophysiology During Progression of Adenine-Induced Chronic Kidney Disease in Mice
Source: J Cardiovasc Dev Dis. 2024 Nov 7;11(11):362. doi: 10.3390/jcdd11110362 (PMC11594452; doi:10.3390/jcdd11110362)
Supplement: Supplementary file 1 [file jcdd-11-00362-s001.zip]

Archive with 1 entries (1 files):
- jcdd-3188047-supplementary.pdf
